# Supplementary material for: A Nanos3-containing protein complex can activate RNA translation in primordial germ cells in vivo
Source: EMBO Rep. 2026 Apr 24;27(11):3078–98. doi: 10.1038/s44319-026-00781-w (PMC13260924; doi:10.1038/s44319-026-00781-w)
Supplement: Supplementary file 1 — Table EV1 [file 44319_2026_781_MOESM1_ESM.xlsx]

## Sheet: Sheet1
Table EV1. Oligonucleotides
Oligonucleotides used the experiments. The ID refers to the internal database number of the Institute of Cell Biology, ZMBE, University of Muenster.
Oligonucleotides
Sequence	Source	Concentrations	Identifier
RNA: h2a-tagbfp-SV40polyA	(Compagnon et al, 2014)	50 ng	internal db #D846
(for labelling all nuclei)
RNA: Mores nanos nos	(Wolke et al. 2002)	100 ng	internal db #D379
(Morpholino resistant RNA with nanos coding region and nanos 3'UTR)
RNA: dnd-mgfp-dnd3’UTR	(Köprunner et al., 2001)	100 pg	internal db #C008
(fusion protein of Dnd1 and GFP, containing the dnd 3’UTR)
RNA: egfp-nanos-nos3’UTR	This study	100ng (low) / 200ng (high)	internal db #E442
(fusion protein of Nanos which was made morpholino resistant and GFP, containing the nanos 3’UTR)
RNA: mCherry-Mores Nanos-nos3’UTR	This study	120ng	internal db #E827
(fusion protein of Nanos which was made morpholino resistant and mCherry, containing the nanos 3’UTR)
RNA: paGFP(S66T+G68A).nos3'UTR	This study	varies based on total RNA concentration of the experimental group	internal db #F126
(not functional photoactivable GFP used as control RNA)
RNA: Dnd.globin3'UTR	(Weidinger et al., 2003)	50 pg	internal db #487
(contains dnd1 coding region with a globin 3’UTR)
RNA:nanos.globin3'UTR	(Köprunner et al., 2001)	100ng	internal db #278
(contains nanos3 coding region with a globin 3’UTR)
RNA: GFP.globin3'UTR	(Westerich et al., 2024)	50pg	internal db #B289
(EGFP fused to a globin 3'UTR)
RNA: EGFP.Dazl.dazl3'UTR	This study	100ng	internal db #B706
(contains dazl coding region fused to GFP with a nanos 3’UTR)
RNA: Vasa (supergerm fragment).mScarlet.nos3'UTR	This study	100ng	internal db #E815
(contains a fragment of the Vasa coding region fused to mscarlet with a nanos 3’UTR)
RNA: Y72D.Dnd-mCherry-nos3'UTR	This study	100 ng	internal db #F332
(fusion protein of mCherry with the Dnd1 coding region having a point mutation at the Rna Recognition motif-1 containing the nanos 3’UTR)
RNA: DndMutRBD.mGFP.FLAG.dnd3'UTR	This study	100ng	internal db #F454
(fusion protein of GFP with the Dnd1 coding region having a deletion of the RNA binding domain and containing the nanos 3’UTR)
RNA: Dnd.Kif5a.mGFP.FLAG.dnd3'UTR	This study	150ng	internal db #F449
(fusion protein of GFP,Kinesin and the Dnd1 coding region , containing the nanos 3’UTR)
RNA: DndDelRBD.Kif5a.mGFP.FLAG.dnd3'UTR	This study	150ng	internal db #F453
(fusion protein of GFP,Kinesin and the Dnd1 coding region which carries a deletion of the RNA Binding Domain , containing the nanos 3’UTR)
RNA: YFP(C155).HA.Dnd.nos3'UTR	This study	100ng	internal db #C888
(fusion protein containing a part of the yellow fluorescent protein fused to the coding region of Dnd1, containing the nanos 3’UTR)
RNA: YFP(N173).myc.Nanos.nos3'UTR	This study	100ng	internal db #F198
(fusion protein containing a part of the yellow fluorescent protein fused to the coding region of Nanos3, containing the nanos 3’UTR)
RNA: YFP(C155).myc.Nanos.nos3'UTR	This study	100ng	internal db #F491
(fusion protein containing a part of the yellow fluorescent protein fused to the coding region of Nanos3, containing the nanos 3’UTR)
RNA: YFP(N173).myc.eIF3d.nos3'UTR	This study	100ng	internal db #F395
(fusion protein containing a part of the yellow fluorescent protein fused to the coding region of eIF3d, containing the nanos 3’UTR)
RNA: Dazl-HA-YFP (N-term)nos3'UTR	This study	100ng	internal db #F209
(fusion protein containing a part of the yellow fluorescent protein fused to the coding region of Dazl, containing the nanos 3’UTR)
RNA: YFP(N173).myc.NanosDelZF2.nos3'UTR	This study	100ng	internal db #F541
(fusion protein containing a part of the yellow fluorescent protein fused to the coding region of Nanos3 carrying the Zinc finger 2 domain deletion (Pro127-Pro143), and the nanos 3’UTR)
RNA: YFP(C155).HA.DndRBD-Mut. nos3'UTR	This study	100ng	internal db #F460
(fusion protein containing a part of the yellow fluorescent protein fused to the coding region of Dnd1 with a deletion of the RNA Binding domain( amino acid deletion from 323-amino acid 403), containing the nanos 3’UTR)
RNA: YFP(C155).HA.Dnd1K200T-Mut. nos3'UTR	This study	100ng	internal db #F510
(fusion protein containing a part of the yellow fluorescent protein fused to the coding region of Dnd1 with a point mutation in the RNA recognition motif-1, containing the nanos 3’UTR)
RNA: Dazl-HA-YFP (C term) nos3'UTR	This study	100ng	internal db #F210
(fusion protein containing a part of the yellow fluorescent protein fused to the coding region of Dazl, containing the nanos 3’UTR)
RNA: Mores Nanos.HA. globin3'UTR	This study	150pg	internal db #F208
(fusion protein containing the nanos coding region which was made morpholino resistant and fused to an HA tag, containing the globin 3’UTR)
RNA: mGFP.FLAG.tom22 3'UTR	This study	100ng	internal db #F560
(fusion protein containing the mGFP coding region and fused to an FLAG tag, containing the tomm22 3’UTR)
RNA: mGFP.FLAG.fut9b 3'UTR	This study	100ng	internal db #F561
(fusion protein containing the mGFP coding region and fused to an FLAG tag, containing the fut9b 3’UTR)
RNA: dnd1.GFP.globin 3'UTR	This study	100pg	internal db #B008
(fusion protein containing the dnd1 and gfp coding region, containing the globin 3’UTR)
RNA: myc.eIF3d.globin 3'UTR	This study	50pg	internal db #F557
(fusion protein containing the eIF3d coding region and fused to the myc tag, containing the globin 3’UTR)
RNA: turboID.GBD.pA	This study	50pg	internal db #F590
(construct encoding TurboID enzyme, containing no specific UTRs allowing the construct to be expressed uniformly throughout the embryo)
RNA: bfp.F'.nos3'UTR	This study	50pg	internal db #E399
(fusion protein containing the blue fluorescent protein coding region and fused to a farnesylation signal, containing the nanos3 3’UTR)
Morpholino: MO-nanos3	Gene Tools	200uM	internal db #244
5’-TGAATTGGAGAAGAGAAAAAGCCAT-3’
Morpholino: MO-dead end1	Gene Tools	20uM	ZFIN: ZDB-MRPHLNO-050413-1
5’-GCTGGGCATCCATGTCTCCGACCAT-3’
Morpholino: MO-control	Gene Tools	varies based on total morpholino concentration of the experimental group	N/A
5’-CCTCTTACCTCAGTTACAATTTATA-3’
Morpholino: MO-cxcl12a	Gene Tools	200uM	ZFIN: ZDB-MRPHLNO-051028-3
5’-TTGAGATCCATGTTTGCAGTGTGAA-3’
RNAscope: Probe diluent	ACD	as provided by the manufacturer	Cat# 300041
RNAscope: Dr-nanos-C2	ACD	as provided by the manufacturer	Cat# 404521-C2
RNAscope: Dr-tdrd7-C2	ACD	as provided by the manufacturer	Cat# 536551-C2
RNAscope: Dr-dnd1-C3	ACD	as provided by the manufacturer	Cat# 411991-C3
RNAscope: Dr-dazl	ACD	as provided by the manufacturer	Cat# 431191-C3
