# Supplementary material for: A Nanos3-containing protein complex can activate RNA translation in primordial germ cells in vivo
Source: EMBO Rep. 2026 Apr 24;27(11):3078–98. doi: 10.1038/s44319-026-00781-w (PMC13260924; doi:10.1038/s44319-026-00781-w)
Supplement: Supplementary file 3 — Dataset EV1 [file 44319_2026_781_MOESM3_ESM.xlsx]

## Sheet: genes.DE
id	baseMean	log2FoldChange	lfcSE	stat	pvalue	padj
si:ch73-389k6.1	114.71	-2.78124	0.67745	-4.10545	4.0352e-05	0.00344567
msgn1	3756.97	3.06845	0.341729	8.97919	2.72773e-19	1.90996e-15
cnot4b	57.9001	-2.14823	0.659408	-3.25781	0.00112275	0.0301447
si:dkeyp-4f2.3	103.53	8.21509	2.15276	3.81607	0.000135595	0.0072666
sinup	58.3305	-2.48995	0.803363	-3.0994	0.00193912	0.042832
yaf2	313.07	1.70784	0.556041	3.07143	0.00213033	0.044712
prickle1b	370.665	2.03646	0.48099	4.23389	2.29688e-05	0.00223371
lmf2b	230.283	-1.56719	0.485714	-3.22658	0.0012528	0.032015
ripply2	44.7317	2.91895	0.811006	3.59917	0.000319233	0.0135103
ppfibp1a	315.404	-2.06571	0.518088	-3.98719	6.68619e-05	0.00456728
myf5	602.201	3.20723	0.479303	6.69145	2.20965e-11	2.86501e-08
celsr1a	158.221	2.10199	0.642995	3.26905	0.00107907	0.0297468
si:ch211-108c17.2	170.577	-1.95346	0.589958	-3.31119	0.000929007	0.0271038
zdhhc13	132.238	-1.75318	0.578269	-3.03178	0.00243118	0.0486889
si:cabz01102082.1	74.1241	-2.10886	0.679791	-3.10221	0.0019208	0.0425615
tmem9b	396.158	-1.51794	0.466589	-3.25327	0.00114087	0.0301447
shha	38.8919	2.42954	0.7911	3.07109	0.00213279	0.044712
dbx1a	142.164	2.60626	0.670166	3.88897	0.000100671	0.00582561
ccnd1	8040.42	1.70663	0.432176	3.94893	7.85017e-05	0.00490776
si:ch211-212k18.7	76.1913	-2.79465	0.740396	-3.77453	0.000160306	0.00819318
sf1	3903.21	1.7373	0.51433	3.3778	0.00073069	0.022943
asb7	272.748	-1.55768	0.431663	-3.60856	0.0003079	0.0133908
pabpn1l	418.767	-2.41304	0.379948	-6.35099	2.13931e-10	1.87243e-07
BX571811.2	215.474	1.97016	0.56284	3.50039	0.000464584	0.0172533
six7	207.104	2.58567	0.745392	3.46888	0.000522639	0.0181164
hmgb3a	299.53	2.49144	0.489488	5.08989	3.58268e-07	9.29109e-05
sall1a	136.495	2.46407	0.657965	3.74499	0.000180403	0.00888977
aldh1a2	316.166	1.66956	0.474012	3.52219	0.000427992	0.0165569
krcp	735.304	1.50878	0.394297	3.82651	0.000129972	0.00710989
larp7	62.3186	-2.35727	0.748941	-3.14747	0.00164689	0.0389579
zgc:55733	532.775	-1.55567	0.333655	-4.66252	3.12357e-06	0.000508634
kyat1	69.2975	-2.49527	0.782609	-3.1884	0.00143062	0.0349032
chek2	143.437	-1.75629	0.539149	-3.25752	0.00112391	0.0301447
her1	97.1519	2.96429	0.703205	4.2154	2.49334e-05	0.00239155
her7	1663.42	1.72139	0.3727	4.61872	3.86119e-06	0.000563252
aif1l	1242.83	1.85304	0.458574	4.04088	5.32506e-05	0.0041429
sox19a	269.38	2.17395	0.546017	3.98147	6.84896e-05	0.00456728
tbx16l	144.161	1.86254	0.523734	3.55626	0.000376171	0.0151376
zfand5a	491.409	1.71477	0.448733	3.82136	0.000132719	0.00720384
znf703	233.92	1.80372	0.493278	3.6566	0.000255582	0.0115457
vps33a	161.413	-1.81778	0.590435	-3.07872	0.00207895	0.0442455
hinfp	128.311	-1.70439	0.529106	-3.22127	0.00127625	0.032145
sfrp1a	748.704	3.39548	0.843267	4.02658	5.65932e-05	0.00421972
arrdc1a	60.2602	-2.82739	0.782515	-3.61321	0.000302434	0.0132353
nono	3735.39	1.61351	0.329337	4.89928	9.61908e-07	0.000217267
tcima	226.878	1.63096	0.497794	3.27638	0.00105146	0.0294493
arl6ip4	985.382	-1.6121	0.396646	-4.06432	4.81723e-05	0.00392212
h1m	3346.15	-2.36251	0.335095	-7.05026	1.78585e-12	4.16817e-09
gas1a	480.304	2.32499	0.652378	3.56387	0.000365423	0.0148761
pdxdc1	310.842	-1.74071	0.528851	-3.29149	0.000996589	0.0283663
cdipt	189.305	-2.29419	0.710753	-3.22783	0.00124732	0.0319917
usp7	1008.95	1.50066	0.33688	4.45458	8.4056e-06	0.001051
hoxb9a	238.921	2.63138	0.568267	4.63053	3.64738e-06	0.000547299
mcm5	348.14	1.96944	0.531874	3.70282	0.000213214	0.0100196
fscn1a	855.724	1.9619	0.493793	3.97313	7.09331e-05	0.00464181
si:ch211-11k18.4	191.656	-2.02587	0.508807	-3.98161	6.8451e-05	0.00456728
lasp1	685.043	-1.50939	0.395798	-3.81354	0.000136988	0.0072666
atad5a	165.166	1.61548	0.530296	3.04637	0.0023162	0.0472829
arl5c	372.539	1.66809	0.44561	3.74339	0.000181553	0.00888977
aoc2	115.367	1.93318	0.560406	3.4496	0.000561422	0.0189036
coil	198.743	-1.90861	0.526151	-3.6275	0.000286177	0.0126754
ier2a	304.817	1.80334	0.518152	3.48034	0.000500784	0.017668
inka1b	117.914	2.63941	0.609674	4.32921	1.49644e-05	0.00154089
cxcr4a	245.056	1.90239	0.498659	3.81501	0.00013618	0.0072666
her6	1423.28	2.23997	0.377114	5.93976	2.85435e-09	1.57067e-06
fam210b	41.3757	-3.15326	0.885515	-3.56094	0.000369534	0.0149565
foxd3	220.103	3.4605	0.621609	5.56701	2.59143e-08	1.13408e-05
tatdn2	241.62	-1.70172	0.507839	-3.3509	0.000805481	0.0245216
tmem198b	87.6681	-2.48164	0.789723	-3.14242	0.0016756	0.0392393
dusp12	70.9458	-2.31098	0.683136	-3.3829	0.000717252	0.0226225
acadm	269.846	-2.19546	0.541275	-4.05609	4.99003e-05	0.00401611
sept2	728.79	2.23918	0.482269	4.64301	3.43363e-06	0.000546416
epha4a	201.556	1.60115	0.512774	3.12253	0.00179304	0.0407625
foxc1a	593.516	2.44927	0.492384	4.9743	6.54822e-07	0.000158106
pask	60.4686	-2.23386	0.714983	-3.12435	0.001782	0.040687
fzd8b	231.59	4.08419	0.794209	5.14246	2.71164e-07	7.59477e-05
pbx1a	41.9528	6.02373	1.96586	3.06418	0.0021827	0.045486
itm2cb	283.713	1.5475	0.438955	3.52541	0.000422821	0.0164505
hes6	2485.94	1.76427	0.365696	4.8244	1.40423e-06	0.000280722
rdh10b	310.827	1.56689	0.4984	3.14384	0.00166745	0.0391795
im:7138239	155.606	2.11409	0.57252	3.69261	0.000221969	0.0102846
admp	186.214	3.75299	0.579858	6.47226	9.65453e-11	9.65729e-08
uchl1	131.512	-1.94637	0.591889	-3.2884	0.00100759	0.0285403
pcca	204.316	1.75957	0.495468	3.55133	0.000383291	0.0151627
arglu1b	192.026	2.1409	0.562244	3.80777	0.000140225	0.00738236
abca1a	146.386	-1.7096	0.526849	-3.24495	0.00117472	0.0304644
si:dkey-253i9.4	287.095	1.87727	0.599966	3.12895	0.0017543	0.0402742
smad1	226.451	-2.17104	0.608753	-3.56638	0.000361951	0.014822
mvb12a	98.4572	-2.08683	0.595894	-3.50202	0.000461752	0.0172533
pgam1b	311.447	-1.94687	0.518247	-3.75665	0.000172206	0.00867472
apela	550.62	2.09778	0.490874	4.27355	1.92384e-05	0.00195228
tbc1d1	92.536	-1.97283	0.628074	-3.14108	0.00168324	0.0392869
zcchc7	148.84	-1.99893	0.58414	-3.422	0.000621625	0.0202447
mdh1aa	269.348	-1.54836	0.512257	-3.02262	0.00250593	0.0498481
dbr1	1277.98	-1.61307	0.428176	-3.7673	0.000165021	0.00837301
frzb	116.674	2.16353	0.606651	3.56636	0.000361976	0.014822
epc2	344.714	-1.77997	0.467971	-3.80358	0.000142618	0.00745232
fdx1	786.067	-1.55966	0.473753	-3.29214	0.000994295	0.0283663
twist2	100.052	3.80079	0.78872	4.81893	1.4433e-06	0.000280722
si:dkey-11f4.20	99.6144	9.19205	2.64867	3.47044	0.000519608	0.018101
ormdl1	166.524	1.53385	0.504114	3.04267	0.00234491	0.0475915
cxcr4b	2236.42	-2.32089	0.366744	-6.32836	2.47777e-10	1.9277e-07
tmem41aa	79.1896	-2.03263	0.658113	-3.08858	0.00201117	0.0436393
pcdh8	215.443	2.21463	0.505126	4.38432	1.16349e-05	0.00140462
cited4b	655.126	1.63289	0.437615	3.73134	0.000190467	0.0091976
ebag9	924.388	-1.70929	0.433745	-3.94077	8.12217e-05	0.00503287
syngap1b	30.6878	8.72744	2.49673	3.49554	0.000473098	0.0172533
krtcap2	973.16	-1.92451	0.454387	-4.2354	2.28148e-05	0.00223371
has2	66.8389	2.77978	0.724902	3.8347	0.000125718	0.00693133
zgc:171704	32.5542	4.83917	1.48707	3.25416	0.00113729	0.0301447
ntd5	122.902	2.57385	0.657296	3.91581	9.00999e-05	0.00543861
tmem176l.1	422.419	-1.55319	0.392133	-3.96088	7.46751e-05	0.00481212
rbfa	161.822	-2.11256	0.569168	-3.71167	0.0002059	0.00976978
ccne2	591.416	2.62166	0.513121	5.10924	3.23454e-07	8.71088e-05
s100a1	627.959	1.82123	0.471479	3.86279	0.000112099	0.00638142
cmtm6	535.598	2.14061	0.474588	4.51047	6.46844e-06	0.000886045
coq3	73.3972	-2.24334	0.680913	-3.2946	0.000985611	0.0282838
ckbb	190.895	-1.80047	0.564276	-3.19075	0.00141902	0.0347413
foxc1b	267.998	2.63983	0.60394	4.37101	1.23675e-05	0.00141273
pinx1	208.41	2.71568	0.753675	3.60326	0.000314255	0.0135103
lft1	54.8863	2.3979	0.701483	3.41833	0.000630073	0.0204249
fam49a	94.9731	-2.4376	0.672255	-3.62601	0.000287829	0.0126754
vrtn	379.792	2.49811	0.534057	4.67761	2.90237e-06	0.000483866
gpr63	193.668	-1.88294	0.488163	-3.85719	0.000114696	0.00647662
ezrb	272.188	-1.60683	0.463962	-3.46328	0.000533638	0.0183163
xrn2	251.699	1.82788	0.582486	3.13808	0.00170061	0.0395603
actc1a	302.896	2.23689	0.700271	3.19432	0.00140162	0.0344357
trim33	496.641	-1.53357	0.421499	-3.63837	0.000274367	0.0122392
bcas2	505.907	1.51418	0.480158	3.15351	0.00161321	0.0382905
her3	123.067	2.74735	0.633304	4.33812	1.43705e-05	0.00151819
wdr13	68.277	-2.25211	0.711097	-3.16709	0.00153971	0.0369214
zgc:162025	392.676	-1.81224	0.583998	-3.10316	0.00191463	0.0425595
tbx16	1611.26	1.8278	0.438004	4.17301	3.00597e-05	0.00269844
gkap1	1831.85	-1.57805	0.511033	-3.08795	0.0020154	0.0436393
zgc:195245	237.101	-2.13777	0.530244	-4.03167	5.53828e-05	0.00421511
foxd5	550.845	2.15684	0.437059	4.9349	8.0192e-07	0.000187168
CABZ01044746.1	225.687	2.29684	0.526531	4.36222	1.28751e-05	0.00141649
iah1	44.9755	-2.70502	0.756446	-3.57596	0.000348951	0.0144577
gsc	64.754	2.34071	0.751052	3.11658	0.00182961	0.0414593
foxa2	354.683	3.44603	0.510547	6.74968	1.48167e-11	2.59366e-08
lft2	108.748	3.19016	0.668528	4.77192	1.82479e-06	0.000322279
gdf3	297.059	-2.55046	0.531684	-4.79695	1.61101e-06	0.000296849
efcab11	90.2414	-1.89567	0.615021	-3.08229	0.00205414	0.0439998
ppp1r3ca	659.685	1.51291	0.432514	3.49794	0.000468868	0.0172533
lbx2	142.658	2.79305	0.715372	3.90434	9.44847e-05	0.00557121
spink2.1	151.466	-3.185	0.598273	-5.32366	1.01702e-07	3.56059e-05
zic3	276.433	2.4701	0.475023	5.19997	1.99321e-07	6.34385e-05
prelid1a	260.428	2.12187	0.533636	3.97625	7.00097e-05	0.0046246
sox3	763.66	2.1604	0.409328	5.27791	1.30667e-07	4.3568e-05
stag2b	1844.86	1.83827	0.477649	3.84857	0.000118807	0.00660228
elf2a	63.4794	-2.40873	0.727172	-3.31246	0.000924782	0.0270934
lnx2b	215.135	-1.85509	0.536717	-3.45637	0.000547508	0.0187007
kdm3b	406.868	1.80659	0.548064	3.29632	0.000979598	0.0282269
zdhhc24	309.861	-1.58032	0.444902	-3.55207	0.000382215	0.0151627
wnt8a.1	166.28	1.86227	0.533996	3.48743	0.000487687	0.0175117
dele1	94.3693	-2.47674	0.635667	-3.89629	9.76763e-05	0.00569941
si:dkeyp-2e4.3.1	112.846	1.73682	0.569813	3.04806	0.00230324	0.0472829
pcnx4	152.619	-1.58085	0.509161	-3.10481	0.00190399	0.0424578
six4a	66.993	3.15325	0.788971	3.99666	6.42413e-05	0.00449818
noto	234.543	2.97826	0.548895	5.42592	5.76552e-08	2.12475e-05
si:dkey-51a16.9	48.2546	2.62546	0.854382	3.07294	0.00211963	0.044712
cxcl12a	1238.89	1.50406	0.339389	4.43166	9.35086e-06	0.00114868
ism1	369.741	1.65662	0.535773	3.09202	0.001988	0.0436362
dld	740.131	3.28917	0.429315	7.66144	1.83856e-14	6.4368e-11
vox	920.129	2.86726	0.488226	5.87282	4.2844e-09	1.99996e-06
nkx6.2	140.455	2.84506	0.548752	5.18461	2.16471e-07	6.59012e-05
acadl	64.6542	-2.80262	0.668612	-4.1917	2.76869e-05	0.00251771
zgc:173742	188.804	-2.0729	0.515554	-4.02072	5.80197e-05	0.00427635
lsm14ab	484.184	1.63277	0.435636	3.74802	0.000178236	0.00888977
si:ch211-196l7.4	1015.32	2.29165	0.474659	4.828	1.37909e-06	0.000280722
mbtps1	241.42	1.61184	0.404829	3.98152	6.8475e-05	0.00456728
foxa3	388.118	2.37453	0.433661	5.47555	4.36161e-08	1.69667e-05
rbm7	326.733	-1.6182	0.452428	-3.5767	0.000347953	0.0144577
ssr3	791.553	1.55479	0.321211	4.8404	1.29576e-06	0.000274937
sb:cb81	468.836	3.22078	0.623957	5.16186	2.4451e-07	7.13359e-05
wee2	234.723	-1.59852	0.518717	-3.08169	0.00205831	0.0439998
kansl1a	784.726	-1.6194	0.477589	-3.39078	0.00069695	0.0220817
cyp26a1	671.723	2.69956	0.404366	6.67603	2.45502e-11	2.86501e-08
slc16a3	862.97	-2.15689	0.465947	-4.62904	3.67367e-06	0.000547299
phkg2	109.045	2.7087	0.771927	3.50902	0.000449766	0.0172533
tbx6	180.786	1.98875	0.598989	3.32017	0.000899619	0.0265786
hoxb5b	37.2888	3.02226	0.830677	3.63831	0.000274428	0.0122392
hoxb1b	612.072	2.51714	0.416248	6.04721	1.47377e-09	1.03194e-06
mapk7	41.017	-2.6436	0.813041	-3.25149	0.001148	0.0301709
tob1b	280.692	-1.67833	0.524227	-3.20154	0.00136695	0.0340257
slc16a9b	243.236	1.58219	0.46388	3.41076	0.000647814	0.0209032
si:dkey-184p18.2	90.6677	-1.94193	0.631965	-3.07285	0.00212023	0.044712
clptm1l	84.4695	-2.28892	0.662878	-3.45301	0.000554378	0.0188435
mylipa	186.948	-1.78709	0.511921	-3.49094	0.000481319	0.0174622
si:dkey-208k4.2	208.277	-2.38612	0.506092	-4.7148	2.41954e-06	0.00041321
twist1a	125.148	2.23754	0.67798	3.3003	0.000965814	0.0279448
tbxta	367.783	2.55298	0.424083	6.02	1.74415e-09	1.11023e-06
si:rp71-45k5.2	99.4205	-3.40761	0.756704	-4.50322	6.69318e-06	0.000886045
pdik1l	135.14	-2.0602	0.520236	-3.96013	7.49102e-05	0.00481212
e2f3	189.986	1.81668	0.557423	3.25907	0.00111778	0.0301447
ldlrap1a	56.4219	-2.03313	0.670215	-3.03356	0.00241689	0.0486889
lhx1a	90.3539	3.08595	0.882707	3.49601	0.000472276	0.0172533
si:dkey-260j18.2	336.802	2.3418	0.540115	4.33574	1.45271e-05	0.00151819
si:ch73-281n10.2	5894.88	1.52052	0.358995	4.2355	2.2804e-05	0.00223371
atp1b3b	374.242	2.74967	0.611339	4.49778	6.86663e-06	0.000890373
alcamb	943.82	1.51222	0.407506	3.71093	0.000206502	0.00976978
trmt9b	78.0318	-3.08456	0.758028	-4.0692	4.71756e-05	0.00388616
si:dkey-24p1.6	119.302	-2.02972	0.641865	-3.16223	0.00156566	0.0374154
dlc	71.6523	2.41742	0.680493	3.55246	0.000381644	0.0151627
kirrel3l	85.7943	2.64098	0.638487	4.13631	3.5294e-05	0.00308911
serpine2	159.131	-1.74883	0.558662	-3.13038	0.00174581	0.040211
ppp1r14c	91.6279	2.25181	0.66255	3.3987	0.000677064	0.0215491
zgc:92287	304.538	-2.02493	0.481295	-4.20726	2.5849e-05	0.00241905
rnf114	48.3585	4.15871	1.27099	3.27202	0.00106783	0.0296705
irx7	177.675	1.86119	0.569999	3.26524	0.0010937	0.0299145
hoxc1a	59.6934	4.52722	0.992434	4.56173	5.07336e-06	0.000710473
hoxc3a	114.639	3.72621	0.832494	4.47596	7.60681e-06	0.000968416
lima1a	228.835	2.04527	0.512657	3.98955	6.6199e-05	0.00456728
CABZ01076996.1	77.2459	9.30742	2.3067	4.03495	5.46135e-05	0.00420224
zgc:110540	122.265	2.60906	0.650248	4.0124	6.01041e-05	0.00433865
lhx5	82.2982	2.91291	0.699434	4.16467	3.11805e-05	0.00276361
b9d2	109.855	2.5427	0.742108	3.42632	0.000611812	0.0200183
bcr	32.6202	6.11109	1.50802	4.0524	5.06942e-05	0.00403364
slc35f2	129.741	-2.52104	0.547988	-4.60054	4.21402e-06	0.000602175
pou5f3	2230.12	2.3439	0.53747	4.361	1.29471e-05	0.00141649
slc29a2	45.9296	3.45539	1.02831	3.36027	0.000778671	0.024125
gadd45gb.1	33.5675	2.75411	0.821069	3.3543	0.000795653	0.0244349
ripply1	335.083	3.02188	0.551448	5.4799	4.25568e-08	1.69667e-05
dynll2b	255.453	-1.63169	0.484152	-3.37022	0.000751094	0.0234784
fgfr4	531.176	1.98029	0.500738	3.95474	7.66176e-05	0.00487706
magi1b	679.312	1.72206	0.477966	3.6029	0.000314687	0.0135103
cdc6	969.047	1.88218	0.40615	4.6342	3.58323e-06	0.000547299
si:ch211-227n13.3	55.2567	-2.03348	0.670009	-3.03501	0.00240529	0.0486758
zgc:92107	359.559	2.13868	0.614402	3.48091	0.00049972	0.017668
tsen2	364.839	-2.04057	0.581888	-3.50681	0.000453521	0.0172533
snai1a	935.516	1.53896	0.393861	3.90736	9.33083e-05	0.00557121
tp53inp2	238.611	1.72127	0.439496	3.91647	8.98548e-05	0.00543861
si:dkey-23f9.4	254.613	2.54093	0.656288	3.87167	0.000108094	0.00620386
map1lc3c	173.99	-1.91122	0.575377	-3.32169	0.000894744	0.0265466
hoxc6b	50.8029	2.86228	0.862651	3.31801	0.000906626	0.0266731
aplnrb	631.657	2.31754	0.552377	4.19558	2.72175e-05	0.0025076
ess2	164.075	-1.66529	0.544994	-3.05561	0.00224604	0.046529
si:ch211-266i6.3	232.325	-1.72095	0.454714	-3.78468	0.000153908	0.00792398
atg101	133.751	-1.64992	0.504575	-3.26992	0.00107578	0.0297468
ska2	192.315	-2.4746	0.51877	-4.77013	1.84107e-06	0.000322279
rnf6	151.166	2.46827	0.779168	3.16783	0.00153582	0.0369214
pan3	322.315	1.58525	0.45592	3.47704	0.000506977	0.0177493
si:dkey-226l10.6	525.158	1.76339	0.518429	3.40141	0.000670383	0.0215322
h3f3d	7220.67	1.53055	0.313334	4.88473	1.03569e-06	0.000226622
esco1	287.792	2.23849	0.639355	3.50116	0.000463229	0.0172533
rdh10a	252.7	2.05037	0.472066	4.3434	1.40295e-05	0.0015113
rheb	150.798	-2.18165	0.654826	-3.33166	0.000863308	0.0258328
r3hdm1	1198.13	-1.92203	0.471623	-4.07536	4.59431e-05	0.00382968
micos13	718.921	-1.69649	0.487069	-3.48305	0.000495728	0.017668
eef2a.1	238.21	1.84372	0.47843	3.85368	0.000116357	0.00651783
gtpbp1l	160.161	-1.90579	0.513053	-3.71461	0.000203514	0.00976032
mibp	299.428	1.83596	0.45382	4.04556	5.21972e-05	0.00410657
zgc:153675	413.443	-1.9361	0.443194	-4.36852	1.25092e-05	0.00141273
tnfaip8l1	116.456	-2.69454	0.560457	-4.80776	1.5263e-06	0.000288842
org	241.471	-3.34521	0.563522	-5.93625	2.91613e-09	1.57067e-06
si:dkey-42i9.4	1183.04	1.61848	0.411434	3.93376	8.36287e-05	0.00513656
tcf3b	304.668	1.55374	0.423843	3.66584	0.000246531	0.0112092
myod1	110.331	2.42064	0.655799	3.69113	0.000223259	0.0102846
bmt2	38.4196	4.69482	1.46769	3.19879	0.00138008	0.0340257
mespab	130.036	2.97649	0.723875	4.11188	3.92454e-05	0.00339255
foxb1a	230.229	2.85082	0.484973	5.8783	4.14502e-09	1.99996e-06
coq9	272.152	-1.94738	0.389739	-4.99662	5.83435e-07	0.0001459
samm50	69.1779	-2.21387	0.685832	-3.228	0.00124659	0.0319917
szl	122.899	1.96414	0.58934	3.33278	0.000859817	0.0258328
CABZ01071848.1	119.744	-1.81108	0.586195	-3.08955	0.00200459	0.0436393

## Sheet: Upregulated
id	baseMean	log2FoldChange	lfcSE	stat	pvalue	padj
msgn1	3756.97	3.06845	0.341729	8.97919	2.72773e-19	1.90996e-15
si:dkeyp-4f2.3	103.53	8.21509	2.15276	3.81607	0.000135595	0.0072666
yaf2	313.07	1.70784	0.556041	3.07143	0.00213033	0.044712
prickle1b	370.665	2.03646	0.48099	4.23389	2.29688e-05	0.00223371
ripply2	44.7317	2.91895	0.811006	3.59917	0.000319233	0.0135103
myf5	602.201	3.20723	0.479303	6.69145	2.20965e-11	2.86501e-08
celsr1a	158.221	2.10199	0.642995	3.26905	0.00107907	0.0297468
shha	38.8919	2.42954	0.7911	3.07109	0.00213279	0.044712
dbx1a	142.164	2.60626	0.670166	3.88897	0.000100671	0.00582561
ccnd1	8040.42	1.70663	0.432176	3.94893	7.85017e-05	0.00490776
sf1	3903.21	1.7373	0.51433	3.3778	0.00073069	0.022943
BX571811.2	215.474	1.97016	0.56284	3.50039	0.000464584	0.0172533
six7	207.104	2.58567	0.745392	3.46888	0.000522639	0.0181164
hmgb3a	299.53	2.49144	0.489488	5.08989	3.58268e-07	9.29109e-05
sall1a	136.495	2.46407	0.657965	3.74499	0.000180403	0.00888977
aldh1a2	316.166	1.66956	0.474012	3.52219	0.000427992	0.0165569
krcp	735.304	1.50878	0.394297	3.82651	0.000129972	0.00710989
her1	97.1519	2.96429	0.703205	4.2154	2.49334e-05	0.00239155
her7	1663.42	1.72139	0.3727	4.61872	3.86119e-06	0.000563252
aif1l	1242.83	1.85304	0.458574	4.04088	5.32506e-05	0.0041429
sox19a	269.38	2.17395	0.546017	3.98147	6.84896e-05	0.00456728
tbx16l	144.161	1.86254	0.523734	3.55626	0.000376171	0.0151376
zfand5a	491.409	1.71477	0.448733	3.82136	0.000132719	0.00720384
znf703	233.92	1.80372	0.493278	3.6566	0.000255582	0.0115457
sfrp1a	748.704	3.39548	0.843267	4.02658	5.65932e-05	0.00421972
nono	3735.39	1.61351	0.329337	4.89928	9.61908e-07	0.000217267
tcima	226.878	1.63096	0.497794	3.27638	0.00105146	0.0294493
gas1a	480.304	2.32499	0.652378	3.56387	0.000365423	0.0148761
usp7	1008.95	1.50066	0.33688	4.45458	8.4056e-06	0.001051
hoxb9a	238.921	2.63138	0.568267	4.63053	3.64738e-06	0.000547299
mcm5	348.14	1.96944	0.531874	3.70282	0.000213214	0.0100196
fscn1a	855.724	1.9619	0.493793	3.97313	7.09331e-05	0.00464181
atad5a	165.166	1.61548	0.530296	3.04637	0.0023162	0.0472829
arl5c	372.539	1.66809	0.44561	3.74339	0.000181553	0.00888977
aoc2	115.367	1.93318	0.560406	3.4496	0.000561422	0.0189036
ier2a	304.817	1.80334	0.518152	3.48034	0.000500784	0.017668
inka1b	117.914	2.63941	0.609674	4.32921	1.49644e-05	0.00154089
cxcr4a	245.056	1.90239	0.498659	3.81501	0.00013618	0.0072666
her6	1423.28	2.23997	0.377114	5.93976	2.85435e-09	1.57067e-06
foxd3	220.103	3.4605	0.621609	5.56701	2.59143e-08	1.13408e-05
sept2	728.79	2.23918	0.482269	4.64301	3.43363e-06	0.000546416
epha4a	201.556	1.60115	0.512774	3.12253	0.00179304	0.0407625
foxc1a	593.516	2.44927	0.492384	4.9743	6.54822e-07	0.000158106
fzd8b	231.59	4.08419	0.794209	5.14246	2.71164e-07	7.59477e-05
pbx1a	41.9528	6.02373	1.96586	3.06418	0.0021827	0.045486
itm2cb	283.713	1.5475	0.438955	3.52541	0.000422821	0.0164505
hes6	2485.94	1.76427	0.365696	4.8244	1.40423e-06	0.000280722
rdh10b	310.827	1.56689	0.4984	3.14384	0.00166745	0.0391795
im:7138239	155.606	2.11409	0.57252	3.69261	0.000221969	0.0102846
admp	186.214	3.75299	0.579858	6.47226	9.65453e-11	9.65729e-08
pcca	204.316	1.75957	0.495468	3.55133	0.000383291	0.0151627
arglu1b	192.026	2.1409	0.562244	3.80777	0.000140225	0.00738236
si:dkey-253i9.4	287.095	1.87727	0.599966	3.12895	0.0017543	0.0402742
apela	550.62	2.09778	0.490874	4.27355	1.92384e-05	0.00195228
frzb	116.674	2.16353	0.606651	3.56636	0.000361976	0.014822
twist2	100.052	3.80079	0.78872	4.81893	1.4433e-06	0.000280722
si:dkey-11f4.20	99.6144	9.19205	2.64867	3.47044	0.000519608	0.018101
ormdl1	166.524	1.53385	0.504114	3.04267	0.00234491	0.0475915
pcdh8	215.443	2.21463	0.505126	4.38432	1.16349e-05	0.00140462
cited4b	655.126	1.63289	0.437615	3.73134	0.000190467	0.0091976
syngap1b	30.6878	8.72744	2.49673	3.49554	0.000473098	0.0172533
has2	66.8389	2.77978	0.724902	3.8347	0.000125718	0.00693133
zgc:171704	32.5542	4.83917	1.48707	3.25416	0.00113729	0.0301447
ntd5	122.902	2.57385	0.657296	3.91581	9.00999e-05	0.00543861
ccne2	591.416	2.62166	0.513121	5.10924	3.23454e-07	8.71088e-05
s100a1	627.959	1.82123	0.471479	3.86279	0.000112099	0.00638142
cmtm6	535.598	2.14061	0.474588	4.51047	6.46844e-06	0.000886045
foxc1b	267.998	2.63983	0.60394	4.37101	1.23675e-05	0.00141273
pinx1	208.41	2.71568	0.753675	3.60326	0.000314255	0.0135103
lft1	54.8863	2.3979	0.701483	3.41833	0.000630073	0.0204249
vrtn	379.792	2.49811	0.534057	4.67761	2.90237e-06	0.000483866
xrn2	251.699	1.82788	0.582486	3.13808	0.00170061	0.0395603
actc1a	302.896	2.23689	0.700271	3.19432	0.00140162	0.0344357
bcas2	505.907	1.51418	0.480158	3.15351	0.00161321	0.0382905
her3	123.067	2.74735	0.633304	4.33812	1.43705e-05	0.00151819
tbx16	1611.26	1.8278	0.438004	4.17301	3.00597e-05	0.00269844
foxd5	550.845	2.15684	0.437059	4.9349	8.0192e-07	0.000187168
CABZ01044746.1	225.687	2.29684	0.526531	4.36222	1.28751e-05	0.00141649
gsc	64.754	2.34071	0.751052	3.11658	0.00182961	0.0414593
foxa2	354.683	3.44603	0.510547	6.74968	1.48167e-11	2.59366e-08
lft2	108.748	3.19016	0.668528	4.77192	1.82479e-06	0.000322279
ppp1r3ca	659.685	1.51291	0.432514	3.49794	0.000468868	0.0172533
lbx2	142.658	2.79305	0.715372	3.90434	9.44847e-05	0.00557121
zic3	276.433	2.4701	0.475023	5.19997	1.99321e-07	6.34385e-05
prelid1a	260.428	2.12187	0.533636	3.97625	7.00097e-05	0.0046246
sox3	763.66	2.1604	0.409328	5.27791	1.30667e-07	4.3568e-05
stag2b	1844.86	1.83827	0.477649	3.84857	0.000118807	0.00660228
kdm3b	406.868	1.80659	0.548064	3.29632	0.000979598	0.0282269
wnt8a.1	166.28	1.86227	0.533996	3.48743	0.000487687	0.0175117
si:dkeyp-2e4.3.1	112.846	1.73682	0.569813	3.04806	0.00230324	0.0472829
six4a	66.993	3.15325	0.788971	3.99666	6.42413e-05	0.00449818
noto	234.543	2.97826	0.548895	5.42592	5.76552e-08	2.12475e-05
si:dkey-51a16.9	48.2546	2.62546	0.854382	3.07294	0.00211963	0.044712
cxcl12a	1238.89	1.50406	0.339389	4.43166	9.35086e-06	0.00114868
ism1	369.741	1.65662	0.535773	3.09202	0.001988	0.0436362
dld	740.131	3.28917	0.429315	7.66144	1.83856e-14	6.4368e-11
vox	920.129	2.86726	0.488226	5.87282	4.2844e-09	1.99996e-06
nkx6.2	140.455	2.84506	0.548752	5.18461	2.16471e-07	6.59012e-05
lsm14ab	484.184	1.63277	0.435636	3.74802	0.000178236	0.00888977
si:ch211-196l7.4	1015.32	2.29165	0.474659	4.828	1.37909e-06	0.000280722
mbtps1	241.42	1.61184	0.404829	3.98152	6.8475e-05	0.00456728
foxa3	388.118	2.37453	0.433661	5.47555	4.36161e-08	1.69667e-05
ssr3	791.553	1.55479	0.321211	4.8404	1.29576e-06	0.000274937
sb:cb81	468.836	3.22078	0.623957	5.16186	2.4451e-07	7.13359e-05
cyp26a1	671.723	2.69956	0.404366	6.67603	2.45502e-11	2.86501e-08
phkg2	109.045	2.7087	0.771927	3.50902	0.000449766	0.0172533
tbx6	180.786	1.98875	0.598989	3.32017	0.000899619	0.0265786
hoxb5b	37.2888	3.02226	0.830677	3.63831	0.000274428	0.0122392
hoxb1b	612.072	2.51714	0.416248	6.04721	1.47377e-09	1.03194e-06
slc16a9b	243.236	1.58219	0.46388	3.41076	0.000647814	0.0209032
twist1a	125.148	2.23754	0.67798	3.3003	0.000965814	0.0279448
tbxta	367.783	2.55298	0.424083	6.02	1.74415e-09	1.11023e-06
e2f3	189.986	1.81668	0.557423	3.25907	0.00111778	0.0301447
lhx1a	90.3539	3.08595	0.882707	3.49601	0.000472276	0.0172533
si:dkey-260j18.2	336.802	2.3418	0.540115	4.33574	1.45271e-05	0.00151819
si:ch73-281n10.2	5894.88	1.52052	0.358995	4.2355	2.2804e-05	0.00223371
atp1b3b	374.242	2.74967	0.611339	4.49778	6.86663e-06	0.000890373
alcamb	943.82	1.51222	0.407506	3.71093	0.000206502	0.00976978
dlc	71.6523	2.41742	0.680493	3.55246	0.000381644	0.0151627
kirrel3l	85.7943	2.64098	0.638487	4.13631	3.5294e-05	0.00308911
ppp1r14c	91.6279	2.25181	0.66255	3.3987	0.000677064	0.0215491
rnf114	48.3585	4.15871	1.27099	3.27202	0.00106783	0.0296705
irx7	177.675	1.86119	0.569999	3.26524	0.0010937	0.0299145
hoxc1a	59.6934	4.52722	0.992434	4.56173	5.07336e-06	0.000710473
hoxc3a	114.639	3.72621	0.832494	4.47596	7.60681e-06	0.000968416
lima1a	228.835	2.04527	0.512657	3.98955	6.6199e-05	0.00456728
CABZ01076996.1	77.2459	9.30742	2.3067	4.03495	5.46135e-05	0.00420224
zgc:110540	122.265	2.60906	0.650248	4.0124	6.01041e-05	0.00433865
lhx5	82.2982	2.91291	0.699434	4.16467	3.11805e-05	0.00276361
b9d2	109.855	2.5427	0.742108	3.42632	0.000611812	0.0200183
bcr	32.6202	6.11109	1.50802	4.0524	5.06942e-05	0.00403364
pou5f3	2230.12	2.3439	0.53747	4.361	1.29471e-05	0.00141649
slc29a2	45.9296	3.45539	1.02831	3.36027	0.000778671	0.024125
gadd45gb.1	33.5675	2.75411	0.821069	3.3543	0.000795653	0.0244349
ripply1	335.083	3.02188	0.551448	5.4799	4.25568e-08	1.69667e-05
fgfr4	531.176	1.98029	0.500738	3.95474	7.66176e-05	0.00487706
magi1b	679.312	1.72206	0.477966	3.6029	0.000314687	0.0135103
cdc6	969.047	1.88218	0.40615	4.6342	3.58323e-06	0.000547299
zgc:92107	359.559	2.13868	0.614402	3.48091	0.00049972	0.017668
snai1a	935.516	1.53896	0.393861	3.90736	9.33083e-05	0.00557121
tp53inp2	238.611	1.72127	0.439496	3.91647	8.98548e-05	0.00543861
si:dkey-23f9.4	254.613	2.54093	0.656288	3.87167	0.000108094	0.00620386
hoxc6b	50.8029	2.86228	0.862651	3.31801	0.000906626	0.0266731
aplnrb	631.657	2.31754	0.552377	4.19558	2.72175e-05	0.0025076
rnf6	151.166	2.46827	0.779168	3.16783	0.00153582	0.0369214
pan3	322.315	1.58525	0.45592	3.47704	0.000506977	0.0177493
si:dkey-226l10.6	525.158	1.76339	0.518429	3.40141	0.000670383	0.0215322
h3f3d	7220.67	1.53055	0.313334	4.88473	1.03569e-06	0.000226622
esco1	287.792	2.23849	0.639355	3.50116	0.000463229	0.0172533
rdh10a	252.7	2.05037	0.472066	4.3434	1.40295e-05	0.0015113
eef2a.1	238.21	1.84372	0.47843	3.85368	0.000116357	0.00651783
mibp	299.428	1.83596	0.45382	4.04556	5.21972e-05	0.00410657
si:dkey-42i9.4	1183.04	1.61848	0.411434	3.93376	8.36287e-05	0.00513656
tcf3b	304.668	1.55374	0.423843	3.66584	0.000246531	0.0112092
myod1	110.331	2.42064	0.655799	3.69113	0.000223259	0.0102846
bmt2	38.4196	4.69482	1.46769	3.19879	0.00138008	0.0340257
mespab	130.036	2.97649	0.723875	4.11188	3.92454e-05	0.00339255
foxb1a	230.229	2.85082	0.484973	5.8783	4.14502e-09	1.99996e-06
szl	122.899	1.96414	0.58934	3.33278	0.000859817	0.0258328

## Sheet: Downregulated
id	baseMean	log2FoldChange	lfcSE	stat	pvalue	padj
si:ch73-389k6.1	114.71	-2.78124	0.67745	-4.10545	4.0352e-05	0.00344567
cnot4b	57.9001	-2.14823	0.659408	-3.25781	0.00112275	0.0301447
sinup	58.3305	-2.48995	0.803363	-3.0994	0.00193912	0.042832
lmf2b	230.283	-1.56719	0.485714	-3.22658	0.0012528	0.032015
ppfibp1a	315.404	-2.06571	0.518088	-3.98719	6.68619e-05	0.00456728
si:ch211-108c17.2	170.577	-1.95346	0.589958	-3.31119	0.000929007	0.0271038
zdhhc13	132.238	-1.75318	0.578269	-3.03178	0.00243118	0.0486889
si:cabz01102082.1	74.1241	-2.10886	0.679791	-3.10221	0.0019208	0.0425615
tmem9b	396.158	-1.51794	0.466589	-3.25327	0.00114087	0.0301447
si:ch211-212k18.7	76.1913	-2.79465	0.740396	-3.77453	0.000160306	0.00819318
asb7	272.748	-1.55768	0.431663	-3.60856	0.0003079	0.0133908
pabpn1l	418.767	-2.41304	0.379948	-6.35099	2.13931e-10	1.87243e-07
larp7	62.3186	-2.35727	0.748941	-3.14747	0.00164689	0.0389579
zgc:55733	532.775	-1.55567	0.333655	-4.66252	3.12357e-06	0.000508634
kyat1	69.2975	-2.49527	0.782609	-3.1884	0.00143062	0.0349032
chek2	143.437	-1.75629	0.539149	-3.25752	0.00112391	0.0301447
vps33a	161.413	-1.81778	0.590435	-3.07872	0.00207895	0.0442455
hinfp	128.311	-1.70439	0.529106	-3.22127	0.00127625	0.032145
arrdc1a	60.2602	-2.82739	0.782515	-3.61321	0.000302434	0.0132353
arl6ip4	985.382	-1.6121	0.396646	-4.06432	4.81723e-05	0.00392212
h1m	3346.15	-2.36251	0.335095	-7.05026	1.78585e-12	4.16817e-09
pdxdc1	310.842	-1.74071	0.528851	-3.29149	0.000996589	0.0283663
cdipt	189.305	-2.29419	0.710753	-3.22783	0.00124732	0.0319917
si:ch211-11k18.4	191.656	-2.02587	0.508807	-3.98161	6.8451e-05	0.00456728
lasp1	685.043	-1.50939	0.395798	-3.81354	0.000136988	0.0072666
coil	198.743	-1.90861	0.526151	-3.6275	0.000286177	0.0126754
fam210b	41.3757	-3.15326	0.885515	-3.56094	0.000369534	0.0149565
tatdn2	241.62	-1.70172	0.507839	-3.3509	0.000805481	0.0245216
tmem198b	87.6681	-2.48164	0.789723	-3.14242	0.0016756	0.0392393
dusp12	70.9458	-2.31098	0.683136	-3.3829	0.000717252	0.0226225
acadm	269.846	-2.19546	0.541275	-4.05609	4.99003e-05	0.00401611
pask	60.4686	-2.23386	0.714983	-3.12435	0.001782	0.040687
uchl1	131.512	-1.94637	0.591889	-3.2884	0.00100759	0.0285403
abca1a	146.386	-1.7096	0.526849	-3.24495	0.00117472	0.0304644
smad1	226.451	-2.17104	0.608753	-3.56638	0.000361951	0.014822
mvb12a	98.4572	-2.08683	0.595894	-3.50202	0.000461752	0.0172533
pgam1b	311.447	-1.94687	0.518247	-3.75665	0.000172206	0.00867472
tbc1d1	92.536	-1.97283	0.628074	-3.14108	0.00168324	0.0392869
zcchc7	148.84	-1.99893	0.58414	-3.422	0.000621625	0.0202447
mdh1aa	269.348	-1.54836	0.512257	-3.02262	0.00250593	0.0498481
dbr1	1277.98	-1.61307	0.428176	-3.7673	0.000165021	0.00837301
epc2	344.714	-1.77997	0.467971	-3.80358	0.000142618	0.00745232
fdx1	786.067	-1.55966	0.473753	-3.29214	0.000994295	0.0283663
cxcr4b	2236.42	-2.32089	0.366744	-6.32836	2.47777e-10	1.9277e-07
tmem41aa	79.1896	-2.03263	0.658113	-3.08858	0.00201117	0.0436393
ebag9	924.388	-1.70929	0.433745	-3.94077	8.12217e-05	0.00503287
krtcap2	973.16	-1.92451	0.454387	-4.2354	2.28148e-05	0.00223371
tmem176l.1	422.419	-1.55319	0.392133	-3.96088	7.46751e-05	0.00481212
rbfa	161.822	-2.11256	0.569168	-3.71167	0.0002059	0.00976978
coq3	73.3972	-2.24334	0.680913	-3.2946	0.000985611	0.0282838
ckbb	190.895	-1.80047	0.564276	-3.19075	0.00141902	0.0347413
fam49a	94.9731	-2.4376	0.672255	-3.62601	0.000287829	0.0126754
gpr63	193.668	-1.88294	0.488163	-3.85719	0.000114696	0.00647662
ezrb	272.188	-1.60683	0.463962	-3.46328	0.000533638	0.0183163
trim33	496.641	-1.53357	0.421499	-3.63837	0.000274367	0.0122392
wdr13	68.277	-2.25211	0.711097	-3.16709	0.00153971	0.0369214
zgc:162025	392.676	-1.81224	0.583998	-3.10316	0.00191463	0.0425595
gkap1	1831.85	-1.57805	0.511033	-3.08795	0.0020154	0.0436393
zgc:195245	237.101	-2.13777	0.530244	-4.03167	5.53828e-05	0.00421511
iah1	44.9755	-2.70502	0.756446	-3.57596	0.000348951	0.0144577
gdf3	297.059	-2.55046	0.531684	-4.79695	1.61101e-06	0.000296849
efcab11	90.2414	-1.89567	0.615021	-3.08229	0.00205414	0.0439998
spink2.1	151.466	-3.185	0.598273	-5.32366	1.01702e-07	3.56059e-05
elf2a	63.4794	-2.40873	0.727172	-3.31246	0.000924782	0.0270934
lnx2b	215.135	-1.85509	0.536717	-3.45637	0.000547508	0.0187007
zdhhc24	309.861	-1.58032	0.444902	-3.55207	0.000382215	0.0151627
dele1	94.3693	-2.47674	0.635667	-3.89629	9.76763e-05	0.00569941
pcnx4	152.619	-1.58085	0.509161	-3.10481	0.00190399	0.0424578
acadl	64.6542	-2.80262	0.668612	-4.1917	2.76869e-05	0.00251771
zgc:173742	188.804	-2.0729	0.515554	-4.02072	5.80197e-05	0.00427635
rbm7	326.733	-1.6182	0.452428	-3.5767	0.000347953	0.0144577
wee2	234.723	-1.59852	0.518717	-3.08169	0.00205831	0.0439998
kansl1a	784.726	-1.6194	0.477589	-3.39078	0.00069695	0.0220817
slc16a3	862.97	-2.15689	0.465947	-4.62904	3.67367e-06	0.000547299
mapk7	41.017	-2.6436	0.813041	-3.25149	0.001148	0.0301709
tob1b	280.692	-1.67833	0.524227	-3.20154	0.00136695	0.0340257
si:dkey-184p18.2	90.6677	-1.94193	0.631965	-3.07285	0.00212023	0.044712
clptm1l	84.4695	-2.28892	0.662878	-3.45301	0.000554378	0.0188435
mylipa	186.948	-1.78709	0.511921	-3.49094	0.000481319	0.0174622
si:dkey-208k4.2	208.277	-2.38612	0.506092	-4.7148	2.41954e-06	0.00041321
si:rp71-45k5.2	99.4205	-3.40761	0.756704	-4.50322	6.69318e-06	0.000886045
pdik1l	135.14	-2.0602	0.520236	-3.96013	7.49102e-05	0.00481212
ldlrap1a	56.4219	-2.03313	0.670215	-3.03356	0.00241689	0.0486889
trmt9b	78.0318	-3.08456	0.758028	-4.0692	4.71756e-05	0.00388616
si:dkey-24p1.6	119.302	-2.02972	0.641865	-3.16223	0.00156566	0.0374154
serpine2	159.131	-1.74883	0.558662	-3.13038	0.00174581	0.040211
zgc:92287	304.538	-2.02493	0.481295	-4.20726	2.5849e-05	0.00241905
slc35f2	129.741	-2.52104	0.547988	-4.60054	4.21402e-06	0.000602175
dynll2b	255.453	-1.63169	0.484152	-3.37022	0.000751094	0.0234784
si:ch211-227n13.3	55.2567	-2.03348	0.670009	-3.03501	0.00240529	0.0486758
tsen2	364.839	-2.04057	0.581888	-3.50681	0.000453521	0.0172533
map1lc3c	173.99	-1.91122	0.575377	-3.32169	0.000894744	0.0265466
ess2	164.075	-1.66529	0.544994	-3.05561	0.00224604	0.046529
si:ch211-266i6.3	232.325	-1.72095	0.454714	-3.78468	0.000153908	0.00792398
atg101	133.751	-1.64992	0.504575	-3.26992	0.00107578	0.0297468
ska2	192.315	-2.4746	0.51877	-4.77013	1.84107e-06	0.000322279
rheb	150.798	-2.18165	0.654826	-3.33166	0.000863308	0.0258328
r3hdm1	1198.13	-1.92203	0.471623	-4.07536	4.59431e-05	0.00382968
micos13	718.921	-1.69649	0.487069	-3.48305	0.000495728	0.017668
gtpbp1l	160.161	-1.90579	0.513053	-3.71461	0.000203514	0.00976032
zgc:153675	413.443	-1.9361	0.443194	-4.36852	1.25092e-05	0.00141273
tnfaip8l1	116.456	-2.69454	0.560457	-4.80776	1.5263e-06	0.000288842
org	241.471	-3.34521	0.563522	-5.93625	2.91613e-09	1.57067e-06
coq9	272.152	-1.94738	0.389739	-4.99662	5.83435e-07	0.0001459
samm50	69.1779	-2.21387	0.685832	-3.228	0.00124659	0.0319917
CABZ01071848.1	119.744	-1.81108	0.586195	-3.08955	0.00200459	0.0436393

## Sheet: Dataset EV1 Legend
Dataset EV1. Differential gene expression analysis. Table listing genes identified by differential expression analysis between control and Nanos3 knockdown primordial germ cells (PGCs), including gene identifier (id), mean normalized expression (baseMean), log2 fold change (log2FoldChange), standard error of the log2 fold change (lfcSE), Wald statistic (stat), nominal P value (pvalue), and adjust…
