# Supplementary material for: A Nanos3-containing protein complex can activate RNA translation in primordial germ cells in vivo
Source: EMBO Rep. 2026 Apr 24;27(11):3078–98. doi: 10.1038/s44319-026-00781-w (PMC13260924; doi:10.1038/s44319-026-00781-w)
Supplement: Supplementary file 4 — Dataset EV2 [file 44319_2026_781_MOESM4_ESM.xlsx]

## Sheet: Dataset EV2
Dataset_EV2_Dnd1_Nanos3_screen
	Chain A	Chain B	pTM	ipTM	pLDDT	pDockQ	UniProtIDgeneA	UniProtIDgeneB	Condition	Target	is_translation
0	gata3	dnd1	0.358309	0.226331	45.061	0.088469	Q7T1H5	Q91428	dnd1	gata3	FALSE
1	gata3	nanos3	0.23224	0.2495	35.8168	0.0348452	Q90WW1	Q91428	nanos3	gata3	FALSE
2	lifeact	dnd1	0.477609	0.269513	77.4556	0	Q7T1H5		dnd1	lifeact	FALSE
3	lifeact	nanos3	0.376068	0.227721	67.0414	0.0387442	Q90WW1		nanos3	lifeact	FALSE
4	eif3ea	dnd1	0.480167	0.22514	68.8061	0.125175	Q7T1H5	Q6DRI1	dnd1	eif3ea	TRUE
5	eif3ea	nanos3	0.62529	0.159511	69.3058	0.347744	Q90WW1	Q6DRI1	nanos3	eif3ea	TRUE
6	cdx4	dnd1	0.39243	0.24004	55.2062	0.42441	Q7T1H5	A8KBT9	dnd1	cdx4	FALSE
7	cdx4	nanos3	0.372942	0.410673	48.5682	0.0693499	Q90WW1	A8KBT9	nanos3	cdx4	FALSE
8	eif4g1a	dnd1	0.327876	0.510719	45.8755	0.0424242	Q7T1H5	A0A8M3B020	dnd1	eif4g1a	TRUE
9	eif4g1a	nanos3	0.337107	0.313316	56.9394	0.176796	Q90WW1	A0A8M3B020	nanos3	eif4g1a	TRUE
10	ddx4	dnd1	0.489661	0.43364	60.5234	0.125192	Q7T1H5	O42107	dnd1	ddx4	FALSE
11	ddx4	nanos3	0.598353	0.283539	71.5569	0.238584	Q90WW1	O42107	nanos3	ddx4	FALSE
12	gsc	dnd1	0.436516	0.398758	58.4191	0.0925482	Q7T1H5	P53544	dnd1	gsc	FALSE
13	gsc	nanos3	0.335363	0.324737	46.7152	0.0277675	Q90WW1	P53544	nanos3	gsc	FALSE
14	elavl3	dnd1	0.373096	0.207356	60.5636	0.174359	Q7T1H5	A0A8M3AYA7	dnd1	elavl3	FALSE
15	elavl3	nanos3	0.44579	0.337889	62.9427	0.0773892	Q90WW1	A0A8M3AYA7	nanos3	elavl3	FALSE
16	eif3eb	dnd1	0.493567	0.277089	69.1876	0.191134	Q7T1H5	Q6DRI1	dnd1	eif3eb	TRUE
17	eif3eb	nanos3	0.658879	0.169869	70.6919	0.31211	Q90WW1	Q6DRI1	nanos3	eif3eb	TRUE
18	mnx1	dnd1	0.419024	0.341712	53.5993	0.206741	Q7T1H5	Q6SYZ1	dnd1	mnx1	FALSE
19	mnx1	nanos3	0.315049	0.303468	41.6989	0.0316615	Q90WW1	Q6SYZ1	nanos3	mnx1	FALSE
20	eif4a3	dnd1	0.505207	0.180362	73.2259	0.125802	Q7T1H5	Q7ZVA6	dnd1	eif4a3	FALSE
21	eif4a3	nanos3	0.728375	0.699714	77.7496	0.36081	Q90WW1	Q7ZVA6	nanos3	eif4a3	FALSE
22	dnd1	dnd1	0.342653	0.201522	60.3891	0.103907	Q7T1H5	Q7T1H5	dnd1	dnd1	FALSE
23	dnd1	eif3bb	0.497667	0.189633	69.7486	0.0486264	Q7T1H5	A0AB32TQA3	dnd1	eif3bb	FALSE
24	dnd1	eif1b	0.574229	0.545726	76.2807	0.440937	Q7T1H5	Q7ZW93	dnd1	eif1b	TRUE
25	dnd1	twist2	0.427913	0.346437	59.6443	0.486655	Q7T1H5	Q5XJI8	dnd1	twist2	FALSE
26	dnd1	eif4a1b	0.48894	0.224574	71.002	0.480153	Q7ZU67	Q7T1H5	dnd1	eif4a1b	TRUE
27	dnd1	celf2	0.321901	0.164539	52.9031	0.138867	Q7T1H5	Q6P0B1	dnd1	celf2	FALSE
28	dnd1	dazl	0.474448	0.373316	73.0964	0.600738	Q7T1H5	Q9YGW7	dnd1	dazl	FALSE
29	dnd1	eif4ea	0.587805	0.744973	78.5101	0.717881	Q9DFS6	Q7T1H5	dnd1	eif4ea	TRUE
30	dnd1	pabpc1a	0.398733	0.3749	72.5624	0.713556	Q7T1H5	F1QB54	dnd1	pabpc1a	TRUE
31	dnd1	eef2b	0.599337	0.203091	76.8276	0.147895	Q7T1H5	Q6P3J5	dnd1	eef2b	TRUE
32	dnd1	eif3ha	0.4314	0.208958	66.199	0.381891	Q7T1H5	Q6AXJ2	dnd1	eif3ha	TRUE
33	dnd1	eif2s3	0.529434	0.169086	70.4826	0.189395	Q7T1H5	F1QGW6	dnd1	eif2s3	TRUE
34	dnd1	nanos3	0.609352	0.577203	68.2898	0.643603	Q90WW1	Q7T1H5	Both	None	FALSE
35	dnd1	eif3k	0.602562	0.707352	72.4734	0.284692	Q7T1H5	Q567V6	dnd1	eif3k	TRUE
36	dnd1	ddx6	0.522206	0.306984	68.0795	0.342949	E7FD91	Q7T1H5	dnd1	ddx6	FALSE
37	dnd1	ccn2b	0.393081	0.301048	60.0782	0.487753	Q7T1H5	A5PN60	dnd1	ccn2b	FALSE
38	dnd1	ranbp9	0.47629	0.26115	67.3115	0.119547	Q7T1H5	A1L252	dnd1	ranbp9	FALSE
39	dnd1	eif3ba	0.549936	0.320299	78.5975	0.633729	Q7T1H5	X1WET9	dnd1	eif3ba	TRUE
40	dnd1	rad21a	0.302736	0.18236	48.8701	0.0780055	Q6TEL1	Q7T1H5	dnd1	rad21a	FALSE
41	dnd1	mydgf	0.461693	0.326552	67.2467	0.242121	Q7T1H5	Q6DGL1	dnd1	mydgf	FALSE
42	dnd1	mixl1	0.375659	0.232321	51.3956	0.131965	Q7T1H5	Q5TYX1	dnd1	mixl1	FALSE
43	dnd1	eif4a1a	0.492373	0.209559	71.8754	0.388357	Q802C9	Q7T1H5	dnd1	eif4a1a	TRUE
44	dnd1	yap1	0.335484	0.247171	45.182	0.287451	Q7T1H5	Q1L8J7	dnd1	yap1	FALSE
45	dnd1	buc	0.452532	0.334148	50.2461	0.689763	Q7T1H5	H0WFA5	dnd1	buc	FALSE
46	dnd1	nanos1	0.537054	0.534252	61.8727	0.580135	Q7T1H5	E7FDB3	dnd1	nanos1	FALSE
47	dnd1	eif3d	0.605259	0.674433	74.7695	0.706659	Q7T1H5	Q6TH15	dnd1	eif3d	TRUE
48	dnd1	igfbp3	0.394624	0.22481	57.7613	0.112856	Q7T1H5	Q66I28	dnd1	igfbp3	FALSE
49	dnd1	eif3f	0.441868	0.297218	75.6739	0.513529	Q7T1H5	A0A8M1NXK7	dnd1	eif3f	TRUE
50	dnd1	nanos2	0.543546	0.594475	66.2905	0.385099	Q7T1H5	M1ZML1	dnd1	nanos2	FALSE
51	dnd1	noto	0.455997	0.419534	57.1616	0.283797	Q7T1H5	Q90461	dnd1	noto	FALSE
52	dnd1	apela	0.493121	0.28157	65.5775	0.291868	Q7T1H5	P0DMC2	dnd1	apela	FALSE
53	dnd1	tdrd7a	0.571616	0.298329	71.1533	0.673876	Q7T1H5	A6NAF9	dnd1	tdrd7a	FALSE
54	eif3bb	nanos3	0.5899	0.177268	71.9032	0.0992841	Q90WW1	A0AB32TQA3	nanos3	eif3bb	FALSE
55	eif1b	nanos3	0.531698	0.389855	67.0031	0.0663913	Q90WW1	Q7ZW93	nanos3	eif1b	TRUE
56	twist2	nanos3	0.394165	0.279159	52.5535	0.115006	Q90WW1	Q5XJI8	nanos3	twist2	FALSE
57	eif4a1b	nanos3	0.682552	0.363944	72.072	0.584009	Q7ZU67	Q90WW1	nanos3	eif4a1b	TRUE
58	celf2	nanos3	0.257258	0.171389	52.5861	0.0265994	Q90WW1	Q6P0B1	nanos3	celf2	FALSE
59	dazl	nanos3	0.412689	0.292125	55.5517	0.397749	Q90WW1	Q9YGW7	nanos3	dazl	FALSE
60	eif4ea	nanos3	0.617117	0.317909	72.9263	0.659032	Q90WW1	Q9DFS6	nanos3	eif4ea	TRUE
61	pabpc1a	nanos3	0.452288	0.30828	74.8839	0.460171	F1QB54	Q90WW1	nanos3	pabpc1a	TRUE
62	eef2b	nanos3	0.772833	0.406003	87.5339	0.527302	Q90WW1	Q6P3J5	nanos3	eef2b	TRUE
63	eif3ha	nanos3	0.597959	0.387348	77.3543	0.370088	Q90WW1	Q6AXJ2	nanos3	eif3ha	TRUE
64	eif2s3	nanos3	0.751637	0.342857	80.5576	0.596724	Q90WW1	F1QGW6	nanos3	eif2s3	TRUE
65	nanos3	nanos3	0.372684	0.26343	69.0847	0.123967	Q90WW1	Q90WW1	nanos3	nanos3	FALSE
66	nanos3	eif3k	0.658606	0.383436	74.5735	0.697821	Q90WW1	Q567V6	nanos3	eif3k	TRUE
67	nanos3	ddx6	0.65143	0.181378	69.7955	0.36144	E7FD91	Q90WW1	nanos3	ddx6	FALSE
68	nanos3	ccn2b	0.331119	0.136344	55.3188	0.0762586	Q90WW1	A5PN60	nanos3	ccn2b	FALSE
69	nanos3	ranbp9	0.533465	0.248679	72.5948	0.731209	Q90WW1	A1L252	nanos3	ranbp9	FALSE
70	nanos3	eif3ba	0.625225	0.356103	76.1412	0.492262	X1WET9	Q90WW1	nanos3	eif3ba	TRUE
71	nanos3	rad21a	0.262156	0.195379	62.4632	0.244881	Q90WW1	Q6TEL1	nanos3	rad21a	FALSE
72	nanos3	mydgf	0.479385	0.239967	64.8474	0.0368657	Q90WW1	Q6DGL1	nanos3	mydgf	FALSE
73	nanos3	mixl1	0.339785	0.499649	41.023	0.0792294	Q90WW1	Q5TYX1	nanos3	mixl1	FALSE
74	nanos3	eif4a1a	0.65861	0.271404	79.264	0.53365	Q90WW1	Q802C9	nanos3	eif4a1a	TRUE
75	nanos3	yap1	0.221741	0.179317	34.2112	0.0528994	Q90WW1	Q1L8J7	nanos3	yap1	FALSE
76	nanos3	buc	0.216415	0.201137	25.6894	0.0383822	Q90WW1	H0WFA5	nanos3	buc	FALSE
77	nanos3	nanos1	0.329056	0.240823	53.4694	0.0843782	Q90WW1	E7FDB3	nanos3	nanos1	FALSE
78	nanos3	eif3d	0.665448	0.346644	78.755	0.410918	Q6TH15	Q90WW1	nanos3	eif3d	TRUE
79	nanos3	igfbp3	0.36187	0.294235	50.9581	0.0449667	Q90WW1	Q66I28	nanos3	igfbp3	FALSE
80	nanos3	eif3f	0.56973	0.429134	77.1888	0.56487	Q90WW1	A0A8M1NXK7	nanos3	eif3f	TRUE
81	nanos3	nanos2	0.360778	0.229099	56.2947	0.143134	Q90WW1	M1ZML1	nanos3	nanos2	FALSE
82	nanos3	noto	0.323383	0.248266	44.5266	0.0431271	Q90WW1	Q90461	nanos3	noto	FALSE
83	nanos3	apela	0.441813	0.473137	61.063	0.035776	Q90WW1	P0DMC2	nanos3	apela	FALSE
84	nanos3	tdrd7a	0.668825	0.467088	76.2459	0.514999	Q90WW1	A6NAF9	nanos3	tdrd7a	FALSE

## Sheet: Dataset EV2 Legend
Dataset EV2. In silico protein interaction screen. Table listing predicted protein–protein interactions involving Nanos3 and Dnd1, including protein pairs (Chain A and Chain B), prediction confidence metrics (pTM, ipTM, pLDDT, and pDockQ), corresponding UniProt identifiers, condition (dnd1, nanos3, or Both), target, and classification based on association with translation-related factors (is_tran…
