# Supplementary material for: A Nanos3-containing protein complex can activate RNA translation in primordial germ cells in vivo
Source: EMBO Rep. 2026 Apr 24;27(11):3078–98. doi: 10.1038/s44319-026-00781-w (PMC13260924; doi:10.1038/s44319-026-00781-w)
Supplement: Supplementary file 5 — Movie EV1 [file 44319_2026_781_MOESM5_ESM.zip]

Archive with 5 entries (4 files):
- Movie EV1/
- Movie EV1/Movie EV1_legend.pdf
- __MACOSX/Movie EV1/._Movie EV1_legend.pdf
- Movie EV1/Movie_EV1.m4v
- __MACOSX/Movie EV1/._Movie_EV1.m4v
